# Supplementary material for: Quantified motility in Crohn’s disease to evaluate stricture composition using cine-MRI
Source: Br J Radiol. 2025 May 28;98(1172):1245–54. doi: 10.1093/bjr/tqaf120 (PMC12341669; doi:10.1093/bjr/tqaf120)
Supplement: tqaf120_Supplementary_Data [file tqaf120_supplementary_data.zip]

Archive with 5 entries (4 files):
- tqaf120_Supplementary_Data/
- tqaf120_Supplementary_Data/FigureS1_corr.tif
- tqaf120_Supplementary_Data/STROBE_checklist_cross-sectional.docx
- tqaf120_Supplementary_Data/Suppl_material_clean16052025.docx
- tqaf120_Supplementary_Data/Suppl_material_marked16052025.docx
